# Supplementary material for: Changes in Package Sizes of Savoury Snacks through Exploration of Euromonitor and Industry Perspectives
Source: Int J Environ Res Public Health. 2022 Jul 30;19(15):9359. doi: 10.3390/ijerph19159359 (PMC9368387; doi:10.3390/ijerph19159359)
Supplement: Supplementary file 1 [file ijerph-19-09359-s001.zip]

Archive with 1 entries (1 files):
- ijerph-1807192-supplementary.pdf
